# Supplementary material for: Nose-to-Brain: The Next Step for Stem Cell and Biomaterial Therapy in Neurological Disorders
Source: Cells. 2022 Oct 1;11(19):3095. doi: 10.3390/cells11193095 (PMC9564248; doi:10.3390/cells11193095)
Supplement: Supplementary file 1 [file cells-11-03095-s001.zip]

Archive with 1 entries (1 files):
- cells-1919382-supplementary.pdf
